# Supplementary material for: Establishment and Application of CRISPR–Cas12a-Based Recombinase Polymerase Amplification and a Lateral Flow Dipstick and Fluorescence for the Detection and Distinction of Deformed Wing Virus Types A and B
Source: Viruses. 2023 Oct 1;15(10):2041. doi: 10.3390/v15102041 (PMC10612068; doi:10.3390/v15102041)
Supplement: Supplementary file 1 [file viruses-15-02041-s001.zip]

Archive with 1 entries (1 files):
- viruses-2550735-supplementary.pdf
